# Supplementary material for: Effect of Low-Fat Diet in Obese Mice Lacking Toll-like Receptors
Source: Nutrients. 2018 Oct 9;10(10):1464. doi: 10.3390/nu10101464 (PMC6213519; doi:10.3390/nu10101464)
Supplement: Supplementary file 1 [file nutrients-10-01464-s001.zip]

Archive with 1 entries (1 files):
- nutrients-352441-SI.pdf
